# Supplementary material for: A new species of Aegyptobia and redescription of Tenuipalpusszarvasensis Bozai, 1970 (Acari, Tenuipalpidae)
Source: Zookeys. 2018 Sep 19;(785):99–115. doi: 10.3897/zookeys.785.27684 (PMC6160847; doi:10.3897/zookeys.785.27684)
Supplement: XML Treatment for Aegyptobia bozaii [file zookeys.785.27684-treatment1.xml]

<!DOCTYPE tp:taxon-treatment
  PUBLIC "-//TaxonX//DTD Taxonomic Treatment Publishing DTD v0 20100105//EN" "tax-treatment-NSO.dtd">
<tp:taxon-treatment xmlns:tp="http://www.plazi.org/taxpub"><tp:treatment-meta><kwd-group><label>Taxon classification</label><kwd><named-content xmlns:xlink="http://www.w3.org/1999/xlink" content-type="kingdom">Animalia</named-content></kwd><kwd><named-content xmlns:xlink="http://www.w3.org/1999/xlink" content-type="order">Prostigmata</named-content></kwd><kwd><named-content xmlns:xlink="http://www.w3.org/1999/xlink" content-type="family">Tenuipalpidae</named-content></kwd></kwd-group><mixed-citation publication-type="journal"><person-group><name><surname>Kontschán</surname><given-names>Jenő</given-names></name><name><surname>Ripka</surname><given-names>Géza</given-names></name></person-group><article-title>A new species of <italic><tp:taxon-name><tp:taxon-name-part taxon-name-part-type="genus" reg="Aegyptobia">Aegyptobia</tp:taxon-name-part></tp:taxon-name></italic> and redescription of <italic><tp:taxon-name><tp:taxon-name-part taxon-name-part-type="genus" reg="Tenuipalpus">Tenuipalpus</tp:taxon-name-part><tp:taxon-name-part taxon-name-part-type="species" reg="szarvasensis">szarvasensis</tp:taxon-name-part></tp:taxon-name></italic> Bozai, 1970 (<tp:taxon-name><tp:taxon-name-part taxon-name-part-type="subclass">Acari</tp:taxon-name-part></tp:taxon-name>, <tp:taxon-name><tp:taxon-name-part taxon-name-part-type="family">Tenuipalpidae</tp:taxon-name-part></tp:taxon-name>)</article-title><source>Zookeys</source><day>19</day><month>9</month><year>2018</year><volume>2018</volume><issue>785</issue><fpage>99</fpage><lpage>115</lpage><pub-id pub-id-type="doi">10.3897/zookeys.785.27684</pub-id></mixed-citation></tp:treatment-meta><tp:nomenclature><tp:taxon-name>
            <tp:taxon-name-part taxon-name-part-type="genus" reg="Aegyptobia">Aegyptobia</tp:taxon-name-part>
            <tp:taxon-name-part taxon-name-part-type="species" reg="bozaii">bozaii</tp:taxon-name-part>
            <object-id xmlns:xlink="http://www.w3.org/1999/xlink" content-type="zoobank" xlink:type="simple">http://zoobank.org/CF433BD9-1455-4EE2-84F3-DFF3ABCC858C</object-id>
          </tp:taxon-name><tp:taxon-status xmlns:xlink="http://www.w3.org/1999/xlink" xlink:type="simple">sp. n.</tp:taxon-status><xref ref-type="fig" rid="F1">Figures 1</xref><xref ref-type="fig" rid="F2">, 2–8</xref><xref ref-type="fig" rid="F3">, 9</xref><xref ref-type="fig" rid="F4">, 10–15</xref><xref ref-type="fig" rid="F5">, 16</xref><xref ref-type="fig" rid="F6">, 17–21</xref><xref ref-type="fig" rid="F7">, 22</xref><xref ref-type="fig" rid="F8">, 23–26</xref></tp:nomenclature><tp:treatment-sec sec-type="material" id="SECID0EVFAC"><title>Material examined.</title><p>Holotype: female, Hungary, Pest county, Farmos, <named-content xmlns:xlink="http://www.w3.org/1999/xlink" content-type="dwc:verbatimCoordinates" xlink:type="simple"><named-content content-type="geo-json" specific-use="{&#34;type&#34;:&#34;Point&#34;,&#34;coordinates&#34;:[19.868889,47.375000]}" id="NCID0E5FAC" xlink:type="simple">47°22'30"N, 19°52'08"E</named-content></named-content>, 10 m a.s.l, from the leaves of the Hungarian statice, <tp:taxon-name><tp:taxon-name-part taxon-name-part-type="genus" reg="Limonium">Limonium</tp:taxon-name-part><tp:taxon-name-part taxon-name-part-type="species" reg="gmelinii">gmelinii</tp:taxon-name-part><tp:taxon-name-part taxon-name-part-type="infraspecific-rank">subsp.</tp:taxon-name-part><tp:taxon-name-part taxon-name-part-type="subspecies" reg="hungaricum">hungaricum</tp:taxon-name-part></tp:taxon-name>, 2 August 2014, Ripka, G. coll. Paratypes: one female, three deutonymphs, three protonymphs and one larva, locality and date same as for holotype. Other paratypes: four females, Hungary, Farmos, <named-content xmlns:xlink="http://www.w3.org/1999/xlink" content-type="dwc:verbatimCoordinates" xlink:type="simple"><named-content content-type="geo-json" specific-use="{&#34;type&#34;:&#34;Point&#34;,&#34;coordinates&#34;:[19.868889,47.375000]}" id="NCID0EXGAC" xlink:type="simple">47°22'30"N, 19°52'08"E</named-content></named-content>, 10 m a.s.l, from the leaves of <tp:taxon-name><tp:taxon-name-part taxon-name-part-type="genus" reg="Limonium">Limonium</tp:taxon-name-part><tp:taxon-name-part taxon-name-part-type="species" reg="gmelinii">gmelinii</tp:taxon-name-part><tp:taxon-name-part taxon-name-part-type="infraspecific-rank">subsp.</tp:taxon-name-part><tp:taxon-name-part taxon-name-part-type="subspecies" reg="hungaricum">hungaricum</tp:taxon-name-part></tp:taxon-name>, 2 August 2017, Kontschán, J. and Ripka, G. coll.</p></tp:treatment-sec><tp:treatment-sec sec-type="diagnosis" id="SECID0ENHAC"><title>Diagnosis</title><p>(based on female). Tarsal claws uncinate. Anterior margin of prodorsal shield with paired projections, prodorsum weakly sculptured, with few irregular lines. Opisthosoma with polygonal reticulation. Propodosomal and opisthosomal setae <!--PageBreak-->smooth and simple; seta <italic>f2</italic> present. Length of dorsal setae 6–14. Dorsal opisthosomal pores close to <italic>e1</italic>. Rostrum extending to middle of tibia I. Genital flap smooth. Intercoxal area between <italic>3a</italic> and <italic>4a</italic> smooth.</p></tp:treatment-sec><tp:treatment-sec sec-type="description" id="SECID0E4HAC"><title>Description</title><p>(females; n = 6). Idiosoma reddish-brown (Figure <xref ref-type="fig" rid="F9">27</xref>), oval in shape, body measured from <italic>v2</italic> to <italic>h1</italic> 240–245; from tip of rostrum 260–266; width 143–147 near setae <italic>sc2</italic>; distance between setae <italic>sc2</italic> 120–125; length of legs I–IV (without coxa), leg I 105–110, leg II 80–87, leg III 72–78, leg IV 80–88.</p><p>Dorsum (Figure <xref ref-type="fig" rid="F1">1</xref>): Anterior margin of prodorsal shield with paired projections, depth of notch 7–8. Propodosoma finely lineate. Opisthosoma with polygonal reticulations; polygons longitudinally elongate medially, transversally elongate anterolaterally. Propodosomal and opisthosomal setae simple and smooth. Opisthosomal pores present close to <italic>e1</italic>. Prodorsal setae <italic>v2</italic> shorter than half distance between their bases. <!--PageBreak-->Length of dorsal setae: <italic>v2</italic> 11–12, <italic>sc1</italic> 12–14, <italic>sc2</italic> 11–13, <italic>c1</italic> 8–9, <italic>c2</italic> 8–9, <italic>c3</italic> 9–10, <italic>d1</italic> 9–10, <italic>d2</italic> 8–9, <italic>d3</italic> 7–8, <italic>e1</italic> 8–9, <italic>e2</italic> 7–8, <italic>e3</italic> 8–9, <italic>f2</italic> 7–8, <italic>f3</italic> 6–8, <italic>h1</italic> 6–7, <italic>h2</italic> 7–8.</p><p>Venter (Figure <xref ref-type="fig" rid="F2">2</xref>): Surface of ventral idiosoma smooth, except lateral to <italic>ag</italic>, genital and anal plates where longitudinal striations visible. Genital and anal plates smooth. Length of ventral setae, <italic>1a</italic> 53–57, <italic>3a</italic> 11–12, <italic>4a</italic> 8–9, <italic>1b</italic> 7–8, <italic>2b</italic> 8–9, <italic>3b</italic> 8–9, <italic>4b</italic> 9–10, <italic>1c</italic> 11–12, <italic>2c</italic> 10–13, <italic>ag</italic> 8–9, <italic>g1</italic> 9–10, <italic>g2</italic> 7–8. Pseudanal setae, all 6–8. All ventral setae simple and smooth.</p><p>Gnathosoma (Figure <xref ref-type="fig" rid="F2">3</xref>): Rostrum extending to middle of tibia I; palp setal counts: tarsus with one solenidion and two eupathidia, tibia with two setae, genu without seta and femur with one simple dorsal seta. All setae smooth. Subcapitulum with setae <italic>m</italic> (4–5).</p><p>Legs (Figures <xref ref-type="fig" rid="F2">4–8</xref>): Setal formula for leg I-IV (coxae to tarsi): 3-1-4-3-3-9, 2-1-4-3-3-9, 2-2-2-1-3-5, 2-1-1-0-3-5. A supplementary lateral (<italic>l</italic>’) seta present on femora I. Solenidia on tarsi I and II 8–10 long, broad, leaf-like. Tarsal claws uncinate and empodium pad-like.</p><fig id="F1" position="float" orientation="portrait"><label>Figure 1.</label><caption><p>Dorsal view of <italic><tp:taxon-name><tp:taxon-name-part taxon-name-part-type="genus" reg="Aegyptobia">Aegyptobia</tp:taxon-name-part><tp:taxon-name-part taxon-name-part-type="species" reg="bozaii">bozaii</tp:taxon-name-part></tp:taxon-name></italic> sp. n., holotype, female.</p></caption><graphic xmlns:xlink="http://www.w3.org/1999/xlink" xlink:href="zookeys-785-099-g001.jpg" position="float" orientation="portrait" xlink:type="simple" id="oo_229723.jpg"/></fig><fig id="F2" position="float" orientation="portrait"><label>Figures 2–8.</label><caption><p><italic><tp:taxon-name><tp:taxon-name-part taxon-name-part-type="genus" reg="Aegyptobia">Aegyptobia</tp:taxon-name-part><tp:taxon-name-part taxon-name-part-type="species" reg="bozaii">bozaii</tp:taxon-name-part></tp:taxon-name></italic> sp. n., holotype, female <bold>2</bold> Ventral view of idiosoma <bold>3</bold> Ventral view of gnathosoma <bold>4</bold> Ventral view of leg I <bold>5</bold> Ventrolateral view of tarsus I <bold>6</bold> Ventral view of leg II <bold>7</bold> Ventral view of leg III <bold>8</bold> Ventral view of leg IV.</p></caption><graphic xmlns:xlink="http://www.w3.org/1999/xlink" xlink:href="zookeys-785-099-g002.jpg" position="float" orientation="portrait" xlink:type="simple" id="oo_229724.jpg"/></fig></tp:treatment-sec><tp:treatment-sec sec-type="Deutonymph" id="SECID0EJNAC"><title>Deutonymph</title><p>(n = 3; Figures <xref ref-type="fig" rid="F3">9</xref>–<xref ref-type="fig" rid="F4">15</xref>). Idiosoma oval in shape, body measured from <italic>v2</italic> to <italic>h1</italic> 190–200; width 130–140 near setae <italic>sc2</italic>.</p><p>Dorsum (Figure <xref ref-type="fig" rid="F3">9</xref>) covered with a few striae, all setae short, simple and needle-like. Length of all setae 5–7.</p><p>Venter covered with very few striae with one pair of setae <italic>1a</italic>, <italic>1b</italic>, <italic>2b</italic>, <italic>3a</italic>, <italic>3b</italic>, <italic>3c</italic>, <italic>4a</italic> and <italic>4b</italic>, one pair of aggenital, one pair of genital and three pairs of anal setae, all simple and smooth <italic>1a</italic> 15–16, other setae on venter 5–7 (Figure <xref ref-type="fig" rid="F4">10</xref>). Palp setal counts: tarsus with one solenidion and two eupathidia, tibia with two setae, genu without seta and femur with one simple dorsal seta (Figure <xref ref-type="fig" rid="F4">11</xref>). Legs as Figures <xref ref-type="fig" rid="F4">12–15</xref> and Table <xref ref-type="table" rid="T1">1</xref>.</p><fig id="F3" position="float" orientation="portrait"><label>Figure 9.</label><caption><p>Dorsal view of <italic><tp:taxon-name><tp:taxon-name-part taxon-name-part-type="genus" reg="Aegyptobia">Aegyptobia</tp:taxon-name-part><tp:taxon-name-part taxon-name-part-type="species" reg="bozaii">bozaii</tp:taxon-name-part></tp:taxon-name></italic> sp. n., paratype, deutonymph.</p></caption><graphic xmlns:xlink="http://www.w3.org/1999/xlink" xlink:href="zookeys-785-099-g003.jpg" position="float" orientation="portrait" xlink:type="simple" id="oo_229725.jpg"/></fig><fig id="F4" position="float" orientation="portrait"><label>Figures 10–15.</label><caption><p><italic><tp:taxon-name><tp:taxon-name-part taxon-name-part-type="genus" reg="Aegyptobia">Aegyptobia</tp:taxon-name-part><tp:taxon-name-part taxon-name-part-type="species" reg="bozaii">bozaii</tp:taxon-name-part></tp:taxon-name></italic> sp. n., paratype, deutonymph <bold>10</bold> Ventral view of idiosoma <bold>11</bold> Ventral view of palp <bold>12</bold> Ventral view of leg I <bold>13</bold> Ventral view of leg II <bold>14</bold> Ventral view of leg III <bold>15</bold> Ventral view of leg IV.</p></caption><graphic xmlns:xlink="http://www.w3.org/1999/xlink" xlink:href="zookeys-785-099-g004.jpg" position="float" orientation="portrait" xlink:type="simple" id="oo_229726.jpg"/></fig></tp:treatment-sec><tp:treatment-sec sec-type="Protonymph" id="SECID0EEBAE"><title>Protonymph</title><p>(n = 3; Figures <xref ref-type="fig" rid="F5">16</xref>–<xref ref-type="fig" rid="F6">21</xref>). Idiosoma oval in shape, body measured from <italic>v2</italic> to <italic>h1</italic> 149–155; width 94–100 near setae <italic>sc2</italic>.</p><p>Dorsum (Figure <xref ref-type="fig" rid="F5">16</xref>). Surface without striae, all setae short, simple and needle-like. All setae 4–6 in length.</p><p>Venter covered with very few striae with one pair of setae <italic>1a</italic>, <italic>1b</italic>, <italic>2b</italic>, <italic>3a</italic> and <italic>3b</italic>, one pair of aggenital and three pairs of anal setae, all simple and smooth. <italic>1a</italic> 13–15, other setae on venter 5–6 (Figure <xref ref-type="fig" rid="F6">17</xref>). Legs as Figures <xref ref-type="fig" rid="F6">18–21</xref> and Table <xref ref-type="table" rid="T1">1</xref>.</p><fig id="F5" position="float" orientation="portrait"><label>Figure 16.</label><caption><p>Dorsal view of <italic><tp:taxon-name><tp:taxon-name-part taxon-name-part-type="genus" reg="Aegyptobia">Aegyptobia</tp:taxon-name-part><tp:taxon-name-part taxon-name-part-type="species" reg="bozaii">bozaii</tp:taxon-name-part></tp:taxon-name></italic> sp. n. paratype, protonymph.</p></caption><graphic xmlns:xlink="http://www.w3.org/1999/xlink" xlink:href="zookeys-785-099-g005.jpg" position="float" orientation="portrait" xlink:type="simple" id="oo_229727.jpg"/></fig><fig id="F6" position="float" orientation="portrait"><label>Figures 17–21.</label><caption><p><italic><tp:taxon-name><tp:taxon-name-part taxon-name-part-type="genus" reg="Aegyptobia">Aegyptobia</tp:taxon-name-part><tp:taxon-name-part taxon-name-part-type="species" reg="bozaii">bozaii</tp:taxon-name-part></tp:taxon-name></italic> sp. n., paratype, protonymph <bold>17</bold> Ventral view of idiosoma <bold>18</bold> Ventral view of leg I <bold>19</bold> Ventral view of leg II <bold>20</bold> Ventral view of leg III <bold>21</bold> Ventral view of leg IV.</p></caption><graphic xmlns:xlink="http://www.w3.org/1999/xlink" xlink:href="zookeys-785-099-g006.jpg" position="float" orientation="portrait" xlink:type="simple" id="oo_229728.jpg"/></fig></tp:treatment-sec><tp:treatment-sec sec-type="Larva" id="SECID0ESEAE"><title>Larva</title><p>(n = 1; Figures <xref ref-type="fig" rid="F7">22</xref>–<xref ref-type="fig" rid="F8">26</xref>). Idiosoma oval in shape, body measured from <italic>v2</italic> to <italic>h1</italic> 109; width 82 near setae <italic>sc2</italic>.</p><p>Dorsum (Figure <xref ref-type="fig" rid="F7">22</xref>). Covered with a few striae, all setae short, simple and needle-like. Length of setae: <italic>v2</italic> 30–31; <italic>sc1</italic> 30–37; <italic>sc2</italic> 28–36; <italic>c1</italic> 29–38; <italic>c2</italic> 26–39; <italic>c3</italic> 31–37; <italic>d1</italic> 5; d3 37–43; <italic>e1</italic> 3; <italic>e3</italic> 40–54; <italic>f2</italic> 3–4; <italic>f3</italic> 64–66; <italic>h1</italic> 2–3; <italic>h2</italic> 2–5.</p><p>Venter covered with few striae with one pair of setae <italic>1a</italic> and three pairs of anal setae, all simple and smooth (Figure <xref ref-type="fig" rid="F8">23</xref>). Legs as Figures <xref ref-type="fig" rid="F8">24–26</xref> and Table <xref ref-type="table" rid="T1">1</xref>.</p><fig id="F7" position="float" orientation="portrait"><label>Figure 22.</label><caption><p>Dorsal view of <italic><tp:taxon-name><tp:taxon-name-part taxon-name-part-type="genus" reg="Aegyptobia">Aegyptobia</tp:taxon-name-part><tp:taxon-name-part taxon-name-part-type="species" reg="bozaii">bozaii</tp:taxon-name-part></tp:taxon-name></italic> sp. n., paratype, larva.</p></caption><graphic xmlns:xlink="http://www.w3.org/1999/xlink" xlink:href="zookeys-785-099-g007.jpg" position="float" orientation="portrait" xlink:type="simple" id="oo_229729.jpg"/></fig><fig id="F8" position="float" orientation="portrait"><label>Figures 23–26.</label><caption><p><italic><tp:taxon-name><tp:taxon-name-part taxon-name-part-type="genus" reg="Aegyptobia">Aegyptobia</tp:taxon-name-part><tp:taxon-name-part taxon-name-part-type="species" reg="bozaii">bozaii</tp:taxon-name-part></tp:taxon-name></italic> sp. n., paratype, larva <bold>23</bold> Ventral view of idiosoma <bold>24</bold> Ventral view of leg I <bold>25</bold> Ventral view of leg II <bold>26</bold> Ventral view of leg III.</p></caption><graphic xmlns:xlink="http://www.w3.org/1999/xlink" xlink:href="zookeys-785-099-g008.jpg" position="float" orientation="portrait" xlink:type="simple" id="oo_229730.jpg"/></fig><table-wrap id="T1" position="float" orientation="portrait"><label>Table 1.</label><caption><p>Development of leg setae (after <xref ref-type="bibr" rid="B11">Seeman and Beard 2011</xref>).</p></caption><table id="TID0EIBAE" rules="all"><tbody><tr><td rowspan="2" colspan="1"/><td rowspan="1" colspan="3">
                    <bold>Cx I</bold>
                  </td><td rowspan="1" colspan="2">
                    <bold>Cx II</bold>
                  </td><td rowspan="1" colspan="2">
                    <bold>Cx III</bold>
                  </td><td rowspan="1" colspan="2">
                    <bold>Cx IV</bold>
                  </td><td rowspan="1" colspan="1">
                    <bold>Tr I</bold>
                  </td><td rowspan="1" colspan="1">
                    <bold>Tr II</bold>
                  </td><td rowspan="1" colspan="2">
                    <bold>Tr III</bold>
                  </td><td rowspan="1" colspan="1">
                    <bold>Tr IV</bold>
                  </td><td rowspan="1" colspan="3"><bold>Fe I</bold>*</td><td rowspan="1" colspan="3">
                    <bold>Fe II</bold>
                  </td><td rowspan="1" colspan="2">
                    <bold>Fe III</bold>
                  </td></tr><tr><td rowspan="1" colspan="1">1a</td><td rowspan="1" colspan="1">1b</td><td rowspan="1" colspan="1">1c</td><td rowspan="1" colspan="1">2b</td><td rowspan="1" colspan="1">2c</td><td rowspan="1" colspan="1">3a</td><td rowspan="1" colspan="1">3b</td><td rowspan="1" colspan="1">4a</td><td rowspan="1" colspan="1">4b</td><td rowspan="1" colspan="1">v’</td><td rowspan="1" colspan="1">v’</td><td rowspan="1" colspan="1">l’</td><td rowspan="1" colspan="1">v’</td><td rowspan="1" colspan="1">v’</td><td rowspan="1" colspan="1">d</td><td rowspan="1" colspan="1">v’</td><td rowspan="1" colspan="1">bv”</td><td rowspan="1" colspan="1">d</td><td rowspan="1" colspan="1">v’</td><td rowspan="1" colspan="1">bv”</td><td rowspan="1" colspan="1">d</td><td rowspan="1" colspan="1">ev’</td></tr><tr><td rowspan="1" colspan="1">Larva</td><td rowspan="1" colspan="1">+</td><td rowspan="1" colspan="1">+</td><td rowspan="1" colspan="1"/><td rowspan="1" colspan="1"/><td rowspan="1" colspan="1"/><td rowspan="1" colspan="1">+</td><td rowspan="1" colspan="1"/><td rowspan="1" colspan="1"/><td rowspan="1" colspan="1"/><td rowspan="1" colspan="1"/><td rowspan="1" colspan="1"/><td rowspan="1" colspan="1"/><td rowspan="1" colspan="1"/><td rowspan="1" colspan="1"/><td rowspan="1" colspan="1">+</td><td rowspan="1" colspan="1">+</td><td rowspan="1" colspan="1">+</td><td rowspan="1" colspan="1">+</td><td rowspan="1" colspan="1">+</td><td rowspan="1" colspan="1">+</td><td rowspan="1" colspan="1">+</td><td rowspan="1" colspan="1">+</td></tr><tr><td rowspan="1" colspan="1">PN</td><td rowspan="1" colspan="1">+</td><td rowspan="1" colspan="1">+</td><td rowspan="1" colspan="1">+</td><td rowspan="1" colspan="1">+</td><td rowspan="1" colspan="1"/><td rowspan="1" colspan="1">+</td><td rowspan="1" colspan="1">+</td><td rowspan="1" colspan="1"/><td rowspan="1" colspan="1"/><td rowspan="1" colspan="1"/><td rowspan="1" colspan="1"/><td rowspan="1" colspan="1">+</td><td rowspan="1" colspan="1"/><td rowspan="1" colspan="1"/><td rowspan="1" colspan="1">+</td><td rowspan="1" colspan="1">+</td><td rowspan="1" colspan="1">+</td><td rowspan="1" colspan="1">+</td><td rowspan="1" colspan="1">+</td><td rowspan="1" colspan="1">+</td><td rowspan="1" colspan="1">+</td><td rowspan="1" colspan="1">+</td></tr><tr><td rowspan="1" colspan="1">DN</td><td rowspan="1" colspan="1">+</td><td rowspan="1" colspan="1">+</td><td rowspan="1" colspan="1">+</td><td rowspan="1" colspan="1">+</td><td rowspan="1" colspan="1">+</td><td rowspan="1" colspan="1">+</td><td rowspan="1" colspan="1">+</td><td rowspan="1" colspan="1">+</td><td rowspan="1" colspan="1">+</td><td rowspan="1" colspan="1">+</td><td rowspan="1" colspan="1">+</td><td rowspan="1" colspan="1">+</td><td rowspan="1" colspan="1">+</td><td rowspan="1" colspan="1"/><td rowspan="1" colspan="1">+</td><td rowspan="1" colspan="1">+</td><td rowspan="1" colspan="1">+</td><td rowspan="1" colspan="1">+</td><td rowspan="1" colspan="1">+</td><td rowspan="1" colspan="1">+</td><td rowspan="1" colspan="1">+</td><td rowspan="1" colspan="1">+</td></tr><tr><td rowspan="1" colspan="1">Adult</td><td rowspan="1" colspan="1">+</td><td rowspan="1" colspan="1">+</td><td rowspan="1" colspan="1">+</td><td rowspan="1" colspan="1">+</td><td rowspan="1" colspan="1">+</td><td rowspan="1" colspan="1">+</td><td rowspan="1" colspan="1">+</td><td rowspan="1" colspan="1">+</td><td rowspan="1" colspan="1">+</td><td rowspan="1" colspan="1">+</td><td rowspan="1" colspan="1">+</td><td rowspan="1" colspan="1">+</td><td rowspan="1" colspan="1">+</td><td rowspan="1" colspan="1">+</td><td rowspan="1" colspan="1">+</td><td rowspan="1" colspan="1">+</td><td rowspan="1" colspan="1">+</td><td rowspan="1" colspan="1">+</td><td rowspan="1" colspan="1">+</td><td rowspan="1" colspan="1">+</td><td rowspan="1" colspan="1">+</td><td rowspan="1" colspan="1">+</td></tr><tr><td rowspan="2" colspan="1"/><td rowspan="1" colspan="1">
                    <bold>Fe IV</bold>
                  </td><td rowspan="1" colspan="3">
                    <bold>Ge I</bold>
                  </td><td rowspan="1" colspan="3">
                    <bold>Ge II</bold>
                  </td><td rowspan="1" colspan="1">
                    <bold>Ge III</bold>
                  </td><td rowspan="1" colspan="4"><bold>Ti I</bold>**</td><td rowspan="1" colspan="4">
                    <bold>Ti II</bold>
                  </td><td rowspan="1" colspan="3">
                    <bold>Ti III</bold>
                  </td><td rowspan="1" colspan="3">
                    <bold>Ti IV</bold>
                  </td></tr><tr><td rowspan="1" colspan="1">ev’</td><td rowspan="1" colspan="1">l’</td><td rowspan="1" colspan="1">d</td><td rowspan="1" colspan="1">l”</td><td rowspan="1" colspan="1">l’</td><td rowspan="1" colspan="1">d</td><td rowspan="1" colspan="1">l”</td><td rowspan="1" colspan="1">l’</td><td rowspan="1" colspan="1">d</td><td rowspan="1" colspan="1">l’</td><td rowspan="1" colspan="1">v’</td><td rowspan="1" colspan="1">v”</td><td rowspan="1" colspan="1">d</td><td rowspan="1" colspan="1">l’</td><td rowspan="1" colspan="1">v’</td><td rowspan="1" colspan="1">v”</td><td rowspan="1" colspan="1">d</td><td rowspan="1" colspan="1">v’</td><td rowspan="1" colspan="1">v”</td><td rowspan="1" colspan="1">d</td><td rowspan="1" colspan="1">v’</td><td rowspan="1" colspan="1">v”</td></tr><tr><td rowspan="1" colspan="1">Larva</td><td rowspan="1" colspan="1"/><td rowspan="1" colspan="1">+</td><td rowspan="1" colspan="1"/><td rowspan="1" colspan="1"/><td rowspan="1" colspan="1">+</td><td rowspan="1" colspan="1"/><td rowspan="1" colspan="1"/><td rowspan="1" colspan="1"/><td rowspan="1" colspan="1">+</td><td rowspan="1" colspan="1">+</td><td rowspan="1" colspan="1">+</td><td rowspan="1" colspan="1">+</td><td rowspan="1" colspan="1"/><td rowspan="1" colspan="1"/><td rowspan="1" colspan="1"/><td rowspan="1" colspan="1"/><td rowspan="1" colspan="1">+</td><td rowspan="1" colspan="1">+</td><td rowspan="1" colspan="1">+</td><td rowspan="1" colspan="1">+</td><td rowspan="1" colspan="1">+</td><td rowspan="1" colspan="1">+</td></tr><tr><td rowspan="1" colspan="1">PN</td><td rowspan="1" colspan="1">+</td><td rowspan="1" colspan="1">+</td><td rowspan="1" colspan="1"/><td rowspan="1" colspan="1"/><td rowspan="1" colspan="1">+</td><td rowspan="1" colspan="1"/><td rowspan="1" colspan="1"/><td rowspan="1" colspan="1">+</td><td rowspan="1" colspan="1">+</td><td rowspan="1" colspan="1">+</td><td rowspan="1" colspan="1">+</td><td rowspan="1" colspan="1">+</td><td rowspan="1" colspan="1">+</td><td rowspan="1" colspan="1">+</td><td rowspan="1" colspan="1">+</td><td rowspan="1" colspan="1">+</td><td rowspan="1" colspan="1">+</td><td rowspan="1" colspan="1">+</td><td rowspan="1" colspan="1">+</td><td rowspan="1" colspan="1">+</td><td rowspan="1" colspan="1">+</td><td rowspan="1" colspan="1">+</td></tr><tr><td rowspan="1" colspan="1">DN</td><td rowspan="1" colspan="1">+</td><td rowspan="1" colspan="1">+</td><td rowspan="1" colspan="1">+</td><td rowspan="1" colspan="1">+</td><td rowspan="1" colspan="1">+</td><td rowspan="1" colspan="1">+</td><td rowspan="1" colspan="1">+</td><td rowspan="1" colspan="1">+</td><td rowspan="1" colspan="1">+</td><td rowspan="1" colspan="1">?</td><td rowspan="1" colspan="1">+</td><td rowspan="1" colspan="1">+</td><td rowspan="1" colspan="1">+</td><td rowspan="1" colspan="1">?</td><td rowspan="1" colspan="1">+</td><td rowspan="1" colspan="1">+</td><td rowspan="1" colspan="1">+</td><td rowspan="1" colspan="1">+</td><td rowspan="1" colspan="1">+</td><td rowspan="1" colspan="1">+</td><td rowspan="1" colspan="1">+</td><td rowspan="1" colspan="1">+</td></tr><tr><td rowspan="1" colspan="1">Adult</td><td rowspan="1" colspan="1">+</td><td rowspan="1" colspan="1">+</td><td rowspan="1" colspan="1">+</td><td rowspan="1" colspan="1">+</td><td rowspan="1" colspan="1">+</td><td rowspan="1" colspan="1">+</td><td rowspan="1" colspan="1">+</td><td rowspan="1" colspan="1">+</td><td rowspan="1" colspan="1">+</td><td rowspan="1" colspan="1">?</td><td rowspan="1" colspan="1">+</td><td rowspan="1" colspan="1">+</td><td rowspan="1" colspan="1">+</td><td rowspan="1" colspan="1">?</td><td rowspan="1" colspan="1">+</td><td rowspan="1" colspan="1">+</td><td rowspan="1" colspan="1">+</td><td rowspan="1" colspan="1">+</td><td rowspan="1" colspan="1">+</td><td rowspan="1" colspan="1">+</td><td rowspan="1" colspan="1">+</td><td rowspan="1" colspan="1">+</td></tr><tr><td rowspan="2" colspan="1"/><td rowspan="1" colspan="9">
                    <bold>Ta I-II</bold>
                  </td><td rowspan="1" colspan="7">
                    <bold>Ta III</bold>
                  </td><td rowspan="1" colspan="6">
                    <bold>Ta IV</bold>
                  </td></tr><tr><td rowspan="1" colspan="1">u’</td><td rowspan="1" colspan="1">u”</td><td rowspan="1" colspan="1">p’</td><td rowspan="1" colspan="1">p”</td><td rowspan="1" colspan="1">tc’</td><td rowspan="1" colspan="1">tc”</td><td rowspan="1" colspan="1">ft’</td><td rowspan="1" colspan="1">ft”</td><td rowspan="1" colspan="1">ω</td><td rowspan="1" colspan="1">u’</td><td rowspan="1" colspan="1">u”</td><td rowspan="1" colspan="1">p’</td><td rowspan="1" colspan="1">p”</td><td rowspan="1" colspan="1">tc’</td><td rowspan="1" colspan="1">tc”</td><td rowspan="1" colspan="1">ft’</td><td rowspan="1" colspan="1">u’</td><td rowspan="1" colspan="1">u”</td><td rowspan="1" colspan="1">tc’</td><td rowspan="1" colspan="1">tc”</td><td rowspan="1" colspan="1">ft’</td><td rowspan="1" colspan="1"/></tr><tr><td rowspan="1" colspan="1">Larva</td><td rowspan="1" colspan="1">+</td><td rowspan="1" colspan="1">+</td><td rowspan="1" colspan="1">+</td><td rowspan="1" colspan="1">+</td><td rowspan="1" colspan="1"/><td rowspan="1" colspan="1"/><td rowspan="1" colspan="1">+</td><td rowspan="1" colspan="1">+</td><td rowspan="1" colspan="1">+</td><td rowspan="1" colspan="1">+</td><td rowspan="1" colspan="1">+</td><td rowspan="1" colspan="1"/><td rowspan="1" colspan="1"/><td rowspan="1" colspan="1"/><td rowspan="1" colspan="1"/><td rowspan="1" colspan="1">+</td><td rowspan="1" colspan="1"/><td rowspan="1" colspan="1"/><td rowspan="1" colspan="1"/><td rowspan="1" colspan="1"/><td rowspan="1" colspan="1"/><td rowspan="1" colspan="1"/></tr><tr><td rowspan="1" colspan="1">PN</td><td rowspan="1" colspan="1">+</td><td rowspan="1" colspan="1">+</td><td rowspan="1" colspan="1">+</td><td rowspan="1" colspan="1">+</td><td rowspan="1" colspan="1">+</td><td rowspan="1" colspan="1">+</td><td rowspan="1" colspan="1">+</td><td rowspan="1" colspan="1">+</td><td rowspan="1" colspan="1">+</td><td rowspan="1" colspan="1">+</td><td rowspan="1" colspan="1">+</td><td rowspan="1" colspan="1">+</td><td rowspan="1" colspan="1">+</td><td rowspan="1" colspan="1">+</td><td rowspan="1" colspan="1">+</td><td rowspan="1" colspan="1">+</td><td rowspan="1" colspan="1">+</td><td rowspan="1" colspan="1">+</td><td rowspan="1" colspan="1"/><td rowspan="1" colspan="1"/><td rowspan="1" colspan="1">+</td><td rowspan="1" colspan="1"/></tr><tr><td rowspan="1" colspan="1">DN</td><td rowspan="1" colspan="1">+</td><td rowspan="1" colspan="1">+</td><td rowspan="1" colspan="1">+</td><td rowspan="1" colspan="1">+</td><td rowspan="1" colspan="1">+</td><td rowspan="1" colspan="1">+</td><td rowspan="1" colspan="1">+</td><td rowspan="1" colspan="1">+</td><td rowspan="1" colspan="1">+</td><td rowspan="1" colspan="1">+</td><td rowspan="1" colspan="1">+</td><td rowspan="1" colspan="1">+</td><td rowspan="1" colspan="1">+</td><td rowspan="1" colspan="1">+</td><td rowspan="1" colspan="1">+</td><td rowspan="1" colspan="1">+</td><td rowspan="1" colspan="1">+</td><td rowspan="1" colspan="1">+</td><td rowspan="1" colspan="1">+</td><td rowspan="1" colspan="1">+</td><td rowspan="1" colspan="1">+</td><td rowspan="1" colspan="1"/></tr><tr><td rowspan="1" colspan="1">Adult</td><td rowspan="1" colspan="1">+</td><td rowspan="1" colspan="1">+</td><td rowspan="1" colspan="1">+</td><td rowspan="1" colspan="1">+</td><td rowspan="1" colspan="1">+</td><td rowspan="1" colspan="1">+</td><td rowspan="1" colspan="1">+</td><td rowspan="1" colspan="1">+</td><td rowspan="1" colspan="1">+</td><td rowspan="1" colspan="1">+</td><td rowspan="1" colspan="1">+</td><td rowspan="1" colspan="1">+</td><td rowspan="1" colspan="1">+</td><td rowspan="1" colspan="1">+</td><td rowspan="1" colspan="1">+</td><td rowspan="1" colspan="1">+</td><td rowspan="1" colspan="1">+</td><td rowspan="1" colspan="1">+</td><td rowspan="1" colspan="1">+</td><td rowspan="1" colspan="1">+</td><td rowspan="1" colspan="1">+</td><td rowspan="1" colspan="1"/></tr></tbody></table><table-wrap-foot><fn><p>* The new species has a supplementary lateral (<italic>l</italic>’) seta on femora I. ** The setae <italic>l</italic>’ on tibiae I and II in adult female and deutonymphs are not visible.</p></fn></table-wrap-foot></table-wrap></tp:treatment-sec><tp:treatment-sec sec-type="etymology" id="SECID0EJOAG"><title>Etymology.</title><p>We dedicate the new species to Dr. József Bozai, former Hungarian tenuipalpid specialist.</p></tp:treatment-sec><tp:treatment-sec sec-type="Notes on the host" id="SECID0EOOAG"><title>Notes on the host.</title><p>The host plant, Hungarian statice (<tp:taxon-name><tp:taxon-name-part taxon-name-part-type="genus" reg="Limonium">Limonium</tp:taxon-name-part><tp:taxon-name-part taxon-name-part-type="species" reg="gmelinii">gmelinii</tp:taxon-name-part><tp:taxon-name-part taxon-name-part-type="infraspecific-rank">subsp.</tp:taxon-name-part><tp:taxon-name-part taxon-name-part-type="subspecies" reg="hungaricum">hungaricum</tp:taxon-name-part></tp:taxon-name>) (<tp:taxon-name><tp:taxon-name-part taxon-name-part-type="family">Plumbaginaceae</tp:taxon-name-part></tp:taxon-name>), is an endemic subspecies occurring on salt meadows in Central-Hungary. The mites appeared to prefer leaves of the host plant that were lying close to the surface of the soil. The alkali steppe where the host plant was found is hot and dry in summer, typical habitat for tenuipalpid species, which prefer warm and dry conditions. Up until now, only one species has been reported from <italic><tp:taxon-name><tp:taxon-name-part taxon-name-part-type="genus" reg="Limonium">Limonium</tp:taxon-name-part></tp:taxon-name></italic> plants: <italic><tp:taxon-name><tp:taxon-name-part taxon-name-part-type="genus" reg="Capedulia">Capedulia</tp:taxon-name-part><tp:taxon-name-part taxon-name-part-type="species" reg="maritima">maritima</tp:taxon-name-part></tp:taxon-name></italic> Gerson &amp; Smith Meyer, 1980 was found on the roots of <italic><tp:taxon-name><tp:taxon-name-part taxon-name-part-type="genus" reg="Limonium">Limonium</tp:taxon-name-part><tp:taxon-name-part taxon-name-part-type="species" reg="meyeri">meyeri</tp:taxon-name-part></tp:taxon-name></italic> in Israel (<xref ref-type="bibr" rid="B12">Ueckermann et al. 2018</xref>).</p></tp:treatment-sec><tp:treatment-sec sec-type="remarks" id="SECID0ELQAG"><title>Remarks.</title><p>The new species has uncinate claws and therefore belongs to the <italic><tp:taxon-name><tp:taxon-name-part taxon-name-part-type="genus" reg="Aegyptobia">Aegyptobia</tp:taxon-name-part><tp:taxon-name-part taxon-name-part-type="species" reg="tragardhi">tragardhi</tp:taxon-name-part></tp:taxon-name></italic> species group (<xref ref-type="bibr" rid="B7">Khanjani et al. 2008</xref>). It is very similar to <italic><tp:taxon-name><tp:taxon-name-part taxon-name-part-type="genus" reg="Aegyptobia">A.</tp:taxon-name-part><tp:taxon-name-part taxon-name-part-type="species" reg="iranensis">iranensis</tp:taxon-name-part></tp:taxon-name></italic><xref ref-type="bibr" rid="B7">Khanjani et al., 2008</xref> and <italic><tp:taxon-name><tp:taxon-name-part taxon-name-part-type="genus" reg="Aegyptobia">A.</tp:taxon-name-part><tp:taxon-name-part taxon-name-part-type="species" reg="wainsteini">wainsteini</tp:taxon-name-part></tp:taxon-name></italic> Bagdasarian, 1962 based on the claw-like empodium, the slender prodorsal setae, the deeply emarginated notch and the medially smooth prodorsum. The most important differences among three species are summarized in Table <xref ref-type="table" rid="T2">2</xref>.</p><p>Only one species, <italic><tp:taxon-name><tp:taxon-name-part taxon-name-part-type="genus" reg="Aegyptobia">Aegyptobia</tp:taxon-name-part><tp:taxon-name-part taxon-name-part-type="species" reg="wainsteini">wainsteini</tp:taxon-name-part></tp:taxon-name></italic> Bagdasarian, 1962, was previously reported from Hungary from a <italic><tp:taxon-name><tp:taxon-name-part taxon-name-part-type="genus" reg="Biota">Biota</tp:taxon-name-part><tp:taxon-name-part taxon-name-part-type="species" reg="orientalis">orientalis</tp:taxon-name-part></tp:taxon-name></italic> tree (<tp:taxon-name><tp:taxon-name-part taxon-name-part-type="family">Cupressaceae</tp:taxon-name-part></tp:taxon-name>) close to the town Kecskemét (<xref ref-type="bibr" rid="B2">Bozai 1969</xref>). Other new occurrences have not been given since this first report. The two <italic><tp:taxon-name><tp:taxon-name-part taxon-name-part-type="genus" reg="Aegyptobia">Aegyptobia</tp:taxon-name-part></tp:taxon-name></italic> species reported from Hungary differ in the shape of the dorsal setae, which are short and smooth in <italic><tp:taxon-name><tp:taxon-name-part taxon-name-part-type="genus" reg="Aegyptobia">A.</tp:taxon-name-part><tp:taxon-name-part taxon-name-part-type="species" reg="bozaii">bozaii</tp:taxon-name-part></tp:taxon-name></italic> sp. n. and longer and finely pilose on <italic><tp:taxon-name><tp:taxon-name-part taxon-name-part-type="genus" reg="Aegyptobia">Aegyptobia</tp:taxon-name-part><tp:taxon-name-part taxon-name-part-type="species" reg="wainsteini">wainsteini</tp:taxon-name-part></tp:taxon-name></italic>.</p><table-wrap id="T2" position="float" orientation="portrait"><label>Table 2.</label><caption><p>Distinguishing characteristics among <italic><tp:taxon-name><tp:taxon-name-part taxon-name-part-type="genus" reg="Aegyptobia">Aegyptobia</tp:taxon-name-part><tp:taxon-name-part taxon-name-part-type="species" reg="bozaii">bozaii</tp:taxon-name-part></tp:taxon-name>, <tp:taxon-name><tp:taxon-name-part taxon-name-part-type="genus" reg="Aegyptobia">A.</tp:taxon-name-part><tp:taxon-name-part taxon-name-part-type="species" reg="iranensis">iranensis</tp:taxon-name-part></tp:taxon-name></italic> and <italic><tp:taxon-name><tp:taxon-name-part taxon-name-part-type="genus" reg="Aegyptobia">A.</tp:taxon-name-part><tp:taxon-name-part taxon-name-part-type="species" reg="wainsteini">wainsteini</tp:taxon-name-part></tp:taxon-name></italic>.</p></caption><table id="TID0EIVAG" rules="all"><tbody><tr><th rowspan="1" colspan="1">Character</th><th rowspan="1" colspan="1">
                    <italic><tp:taxon-name>
                        <tp:taxon-name-part taxon-name-part-type="genus" reg="Aegyptobia">Aegyptobia</tp:taxon-name-part>
                        <tp:taxon-name-part taxon-name-part-type="species" reg="bozaii">bozaii</tp:taxon-name-part>
                      </tp:taxon-name></italic>
                  </th><th rowspan="1" colspan="1">
                    <italic><tp:taxon-name>
                        <tp:taxon-name-part taxon-name-part-type="genus" reg="Aegyptobia">Aegyptobia</tp:taxon-name-part>
                        <tp:taxon-name-part taxon-name-part-type="species" reg="iranensis">iranensis</tp:taxon-name-part>
                      </tp:taxon-name></italic>
                  </th><th rowspan="1" colspan="1">
                    <italic><tp:taxon-name>
                        <tp:taxon-name-part taxon-name-part-type="genus" reg="Aegyptobia">Aegyptobia</tp:taxon-name-part>
                        <tp:taxon-name-part taxon-name-part-type="species" reg="wainsteini">wainsteini</tp:taxon-name-part>
                      </tp:taxon-name></italic>
                  </th></tr><tr><td rowspan="1" colspan="1">Surface between <italic>c1</italic> and <italic>d1</italic></td><td rowspan="1" colspan="1">with large reticulations</td><td rowspan="1" colspan="1">with large reticulations</td><td rowspan="1" colspan="1">smooth</td></tr><tr><td rowspan="1" colspan="1">Distance between setae <italic>v2</italic></td><td rowspan="1" colspan="1">three times longer than length of <italic>v2</italic></td><td rowspan="1" colspan="1">two times longer than length of <italic>v2</italic></td><td rowspan="1" colspan="1">same as length of <italic>v2</italic></td></tr><tr><td rowspan="1" colspan="1">Setae <italic>3a</italic></td><td rowspan="1" colspan="1">1/2 the distance <italic>3a-3a</italic></td><td rowspan="1" colspan="1">two times the distance <italic>3a-3a</italic></td><td rowspan="1" colspan="1">1/2 the distance <italic>3a-3a</italic></td></tr></tbody></table></table-wrap></tp:treatment-sec><tp:treatment-sec><!--Section generated to contain objects referenced in tp:taxon-treatment.--><fig id="F9" position="float" orientation="portrait"><label>Figure 27.</label><caption><p>Photos of the female of <italic><tp:taxon-name><tp:taxon-name-part taxon-name-part-type="genus" reg="Aegyptobia">Aegyptobia</tp:taxon-name-part><tp:taxon-name-part taxon-name-part-type="species" reg="bozaii">bozaii</tp:taxon-name-part></tp:taxon-name></italic> sp. n., paratype.</p></caption><graphic xmlns:xlink="http://www.w3.org/1999/xlink" xlink:href="zookeys-785-099-g009.jpg" position="float" orientation="portrait" xlink:type="simple" id="oo_229731.jpg"/></fig></tp:treatment-sec><ref-list><ref id="B11"><mixed-citation xmlns:xlink="http://www.w3.org/1999/xlink" xlink:type="simple"><person-group><name name-style="western"><surname>Seeman</surname><given-names>OD</given-names></name><name name-style="western"><surname>Beard</surname><given-names>JJ</given-names></name></person-group> (<year>2011</year>) <article-title>A new species of <italic><tp:taxon-name><tp:taxon-name-part taxon-name-part-type="genus">Aegyptobia</tp:taxon-name-part></tp:taxon-name></italic> (<tp:taxon-name><tp:taxon-name-part taxon-name-part-type="subclass">Acari</tp:taxon-name-part></tp:taxon-name>: <tp:taxon-name><tp:taxon-name-part taxon-name-part-type="family">Tenuipalpidae</tp:taxon-name-part></tp:taxon-name>) from <tp:taxon-name><tp:taxon-name-part taxon-name-part-type="family">Myrtaceae</tp:taxon-name-part></tp:taxon-name> in Australia.</article-title><source>Systematic &amp; Applied Acarology</source><volume>16</volume>: <fpage>73</fpage>–<lpage>89</lpage>. <ext-link xlink:type="simple" ext-link-type="doi" xlink:href="10.11158/saa.16.1.10">https://doi.org/10.11158/saa.16.1.10</ext-link></mixed-citation></ref><ref id="B12"><mixed-citation xmlns:xlink="http://www.w3.org/1999/xlink" xlink:type="simple"><person-group><name name-style="western"><surname>Ueckermann</surname><given-names>EA</given-names></name><name name-style="western"><surname>Palevsky</surname><given-names>E</given-names></name><name name-style="western"><surname>Gerson</surname><given-names>U</given-names></name><name name-style="western"><surname>Recht</surname><given-names>E</given-names></name><name name-style="western"><surname>Theron</surname><given-names>PD</given-names></name></person-group> (<year>2018</year>) <article-title>The <tp:taxon-name><tp:taxon-name-part taxon-name-part-type="family">Tenuipalpidae</tp:taxon-name-part></tp:taxon-name> (<tp:taxon-name><tp:taxon-name-part taxon-name-part-type="subclass">Acari</tp:taxon-name-part></tp:taxon-name>: <tp:taxon-name><tp:taxon-name-part taxon-name-part-type="order">Trombidiformes</tp:taxon-name-part></tp:taxon-name>) of Israel.</article-title><source>Acarologia</source><volume>58</volume>(<issue>2</issue>): <fpage>483</fpage>–<lpage>525</lpage>.</mixed-citation></ref><ref id="B7"><mixed-citation xmlns:xlink="http://www.w3.org/1999/xlink" xlink:type="simple"><person-group><name name-style="western"><surname>Khanjani</surname><given-names>M</given-names></name><name name-style="western"><surname>Gotoh</surname><given-names>T</given-names></name><name name-style="western"><surname>Varandi</surname><given-names>HB</given-names></name></person-group> (<year>2008</year>) <article-title>A new species of the genus <italic><tp:taxon-name><tp:taxon-name-part taxon-name-part-type="genus">Aegyptobia</tp:taxon-name-part></tp:taxon-name></italic> Sayed (<tp:taxon-name><tp:taxon-name-part taxon-name-part-type="subclass">Acari</tp:taxon-name-part></tp:taxon-name>: <tp:taxon-name><tp:taxon-name-part taxon-name-part-type="order">Prostigmata</tp:taxon-name-part></tp:taxon-name>, <tp:taxon-name><tp:taxon-name-part taxon-name-part-type="family">Tenuipalpidae</tp:taxon-name-part></tp:taxon-name>) from Iran.</article-title><source>Systematic &amp; Applied Acarology</source><volume>13</volume>(<issue>1</issue>): <fpage>65</fpage>–<lpage>69</lpage>. <ext-link xlink:type="simple" ext-link-type="doi" xlink:href="10.11158/saa.13.1.7">https://doi.org/10.11158/saa.13.1.7</ext-link></mixed-citation></ref><ref id="B2"><mixed-citation xmlns:xlink="http://www.w3.org/1999/xlink" xlink:type="simple"><person-group><name name-style="western"><surname>Bozai</surname><given-names>J</given-names></name></person-group> (<year>1969</year>) <article-title>Új lapostestű atkák Magyarországon (<tp:taxon-name><tp:taxon-name-part taxon-name-part-type="family">Tenuipalpidae</tp:taxon-name-part></tp:taxon-name>, <tp:taxon-name><tp:taxon-name-part taxon-name-part-type="subclass">Acari</tp:taxon-name-part></tp:taxon-name>). (Some tenuipalpids (<tp:taxon-name><tp:taxon-name-part taxon-name-part-type="subclass">Acari</tp:taxon-name-part></tp:taxon-name>) new for the fauna of Hungary.</article-title><source>) Folia Entomologica Hungarica</source><volume>22</volume>: <fpage>117</fpage>–<lpage>130</lpage>.</mixed-citation></ref></ref-list></tp:taxon-treatment>
