# Supplementary material for: A new species of Aegyptobia and redescription of Tenuipalpusszarvasensis Bozai, 1970 (Acari, Tenuipalpidae)
Source: Zookeys. 2018 Sep 19;(785):99–115. doi: 10.3897/zookeys.785.27684 (PMC6160847; doi:10.3897/zookeys.785.27684)
Supplement: XML Treatment for Tenuipalpus szarvasensis [file zookeys.785.27684-treatment2.xml]

<!DOCTYPE tp:taxon-treatment
  PUBLIC "-//TaxonX//DTD Taxonomic Treatment Publishing DTD v0 20100105//EN" "tax-treatment-NSO.dtd">
<tp:taxon-treatment xmlns:tp="http://www.plazi.org/taxpub"><tp:treatment-meta><kwd-group><label>Taxon classification</label><kwd><named-content xmlns:xlink="http://www.w3.org/1999/xlink" content-type="kingdom">Animalia</named-content></kwd><kwd><named-content xmlns:xlink="http://www.w3.org/1999/xlink" content-type="order">Prostigmata</named-content></kwd><kwd><named-content xmlns:xlink="http://www.w3.org/1999/xlink" content-type="family">Tenuipalpidae</named-content></kwd></kwd-group><mixed-citation publication-type="journal"><person-group><name><surname>Kontschán</surname><given-names>Jenő</given-names></name><name><surname>Ripka</surname><given-names>Géza</given-names></name></person-group><article-title>A new species of <italic><tp:taxon-name><tp:taxon-name-part taxon-name-part-type="genus" reg="Aegyptobia">Aegyptobia</tp:taxon-name-part></tp:taxon-name></italic> and redescription of <italic><tp:taxon-name><tp:taxon-name-part taxon-name-part-type="genus" reg="Tenuipalpus">Tenuipalpus</tp:taxon-name-part><tp:taxon-name-part taxon-name-part-type="species" reg="szarvasensis">szarvasensis</tp:taxon-name-part></tp:taxon-name></italic> Bozai, 1970 (<tp:taxon-name><tp:taxon-name-part taxon-name-part-type="subclass">Acari</tp:taxon-name-part></tp:taxon-name>, <tp:taxon-name><tp:taxon-name-part taxon-name-part-type="family">Tenuipalpidae</tp:taxon-name-part></tp:taxon-name>)</article-title><source>Zookeys</source><day>19</day><month>9</month><year>2018</year><volume>2018</volume><issue>785</issue><fpage>99</fpage><lpage>115</lpage><pub-id pub-id-type="doi">10.3897/zookeys.785.27684</pub-id></mixed-citation></tp:treatment-meta><tp:nomenclature><tp:taxon-name>
            <tp:taxon-name-part taxon-name-part-type="genus" reg="Tenuipalpus">Tenuipalpus</tp:taxon-name-part>
            <tp:taxon-name-part taxon-name-part-type="species" reg="szarvasensis">szarvasensis</tp:taxon-name-part>
          </tp:taxon-name><tp:taxon-authority>Bozai, 1970</tp:taxon-authority><tp:nomenclature-citation-list><tp:nomenclature-citation><tp:taxon-name>
                <tp:taxon-name-part taxon-name-part-type="genus" reg="Tenuipalpus">Tenuipalpus</tp:taxon-name-part>
                <tp:taxon-name-part taxon-name-part-type="species" reg="szarvasensis">szarvasensis</tp:taxon-name-part>
              </tp:taxon-name><comment>Bozai, 1970: 367.</comment></tp:nomenclature-citation><tp:nomenclature-citation><tp:taxon-name>
                <tp:taxon-name-part taxon-name-part-type="genus" reg="Tenuipalpus">Tenuipalpus</tp:taxon-name-part>
                <tp:taxon-name-part taxon-name-part-type="species" reg="cheladzeae">cheladzeae</tp:taxon-name-part>
              </tp:taxon-name><comment>Gomelauri, 1960 as senior synonym of <tp:taxon-name><tp:taxon-name-part taxon-name-part-type="genus" reg="Tenuipalpus">T.</tp:taxon-name-part><tp:taxon-name-part taxon-name-part-type="species" reg="szarvasensis">szarvasensis</tp:taxon-name-part></tp:taxon-name> by <xref ref-type="bibr" rid="B10">Mitrofanov and Strunkova 1979</xref>: 51.</comment></tp:nomenclature-citation><tp:nomenclature-citation><tp:taxon-name>
                <tp:taxon-name-part taxon-name-part-type="genus" reg="Tenuipalpus">Tenuipalpus</tp:taxon-name-part>
                <tp:taxon-name-part taxon-name-part-type="species" reg="cheladzeae">cheladzeae</tp:taxon-name-part>
              </tp:taxon-name><comment>: <xref ref-type="bibr" rid="B8">Kontschán and Ripka 2017</xref>.</comment></tp:nomenclature-citation></tp:nomenclature-citation-list></tp:nomenclature><tp:treatment-sec sec-type="material" id="SECID0ER2AG"><title>Material examined.</title><p>Holotype: female, HNHM Astig-242, Szarvas, 8 October 1968, from <italic><tp:taxon-name><tp:taxon-name-part taxon-name-part-type="genus" reg="Picea">Picea</tp:taxon-name-part><tp:taxon-name-part taxon-name-part-type="species" reg="excelsa">excelsa</tp:taxon-name-part></tp:taxon-name></italic> Lk. No. 1250, Bozai, J. coll.</p></tp:treatment-sec><tp:treatment-sec sec-type="diagnosis" id="SECID0EC3AG"><title>Diagnosis</title><p>(based on female). Anterior margin of prodorsal shield with forked projection; prodorsum smooth medially, with some striae laterally; anterolateral projections carrying setae <italic>sc2</italic> weakly formed. Opisthosoma smooth anteriorly, with posteromedial reticulation and posterolateral longitudinal striation. Propodosomal setae as follows: <italic>v2</italic> short and smooth, <italic>sc1</italic> broad and obovate, <italic>sc2</italic> long and phylliform. Opisthosomal setae: <italic>c1, c3</italic> and <italic>d1</italic> broad, long, oblanceolate, <italic>d3</italic> short and oblanceolate, <italic>e1</italic> short and smooth, <italic>h1, f1, f2</italic> and <italic>e3</italic> long, oblanceolate, <italic>h2</italic> very long and smooth. Rostrum extending to middle of tibia I. Genital flap smooth. Intercoxal area <!--PageBreak-->between <italic>3a</italic> and <italic>4a</italic> smooth, <italic>1a</italic> and <italic>4a</italic> very long, <italic>1b, 2b, 2c, 3a, 3b, 4b, ag, g1, g2</italic> short. Legs with large, broad and phylliform, smooth and pilose setae.</p></tp:treatment-sec><tp:treatment-sec sec-type="description" id="SECID0EK4AG"><title>Description</title><p>(female holotype). Colorization of idiosoma not observable in the holotype. Idiosoma (Figure <xref ref-type="fig" rid="F9">27</xref>) pentagonal in shape, body measured from <italic>v2</italic> to <italic>h1</italic> 305; from tip of rostrum 350; width between setae <italic>sc2</italic> 190.</p><!--PageBreak--><!--PageBreak--><p>Dorsum (Figure <xref ref-type="fig" rid="F11">29</xref>): Anterior margin of prodorsal shield with paired projections, depth of notch 16. Prodorsum smooth medially, with some striae laterally; anterolateral projections carrying setae <italic>sc2</italic> weakly formed. Opisthosoma smooth anteriorly, with posteromedial reticulation and posterolateral longitudinal striation. Propodosomal setae as follows: <italic>v2</italic> short and smooth, <italic>sc1</italic> broad and obovate, <italic>sc2</italic> long and phylliform. Opisthosomal setae: <italic>c1, c3</italic> and <italic>d1</italic> broad, long, oblanceolate, <italic>d3</italic> short and oblanceolate, <italic>e1</italic> short and smooth, <italic>h1, f1, f2</italic> and <italic>e3</italic> long, oblanceolate, <italic>h2</italic> very long and smooth. Rostrum extending to middle of tibia I. Opisthosomal pores between <italic>d1</italic> and <italic>e1</italic>. Length of dorsal setae: <italic>v2</italic> 9–10, <italic>sc1</italic> 30–32, <italic>sc2</italic> 65, <italic>c1</italic> 45–46, <italic>c3</italic> 32–34, <italic>d1</italic> 38–40, <italic>d3</italic> 12–14, <italic>e1</italic> 12, <italic>e2</italic> 45–47, <italic>f2</italic> and <italic>f3</italic> 45–46, <italic>h1</italic> 36–37, <italic>h2</italic> 105–110.</p><fig id="F9" position="float" orientation="portrait"><label>Figure 27.</label><caption><p>Photos of the female of <italic><tp:taxon-name><tp:taxon-name-part taxon-name-part-type="genus" reg="Aegyptobia">Aegyptobia</tp:taxon-name-part><tp:taxon-name-part taxon-name-part-type="species" reg="bozaii">bozaii</tp:taxon-name-part></tp:taxon-name></italic> sp. n., paratype.</p></caption><graphic xmlns:xlink="http://www.w3.org/1999/xlink" xlink:href="zookeys-785-099-g009.jpg" position="float" orientation="portrait" xlink:type="simple" id="oo_229731.jpg"/></fig><fig id="F10" position="float" orientation="portrait"><label>Figure 28.</label><caption><p>Habitat and details of the host plant. <bold>a</bold> Habitat <bold>b</bold> Host plant <bold>c–d</bold> Leaves of host plant.</p></caption><graphic xmlns:xlink="http://www.w3.org/1999/xlink" xlink:href="zookeys-785-099-g010.jpg" position="float" orientation="portrait" xlink:type="simple" id="oo_229732.jpg"/></fig><fig id="F11" position="float" orientation="portrait"><label>Figure 29.</label><caption><p>Dorsal view of <italic><tp:taxon-name><tp:taxon-name-part taxon-name-part-type="genus" reg="Tenuipalpus">Tenuipalpus</tp:taxon-name-part><tp:taxon-name-part taxon-name-part-type="species" reg="szarvasensis">szarvasensis</tp:taxon-name-part></tp:taxon-name></italic> Bozai, 1970, holotype, female.</p></caption><graphic xmlns:xlink="http://www.w3.org/1999/xlink" xlink:href="zookeys-785-099-g011.jpg" position="float" orientation="portrait" xlink:type="simple" id="oo_229733.jpg"/></fig><p>Venter (Figure <xref ref-type="fig" rid="F12">30</xref>): Very few striations observable in the holotype, only a few longitudinal striations visible posterior to <italic>g1</italic>–<italic>g2</italic>. Genital and anal plates smooth. Length of ventral setae, <italic>1a</italic> 120–122, <italic>3a</italic> 26–27, <italic>4a</italic> 130–133, <italic>1b</italic> 16, <italic>2b</italic> 16–17, <italic>3b</italic> 18–19, <italic>4b</italic><!--PageBreak-->13, <italic>1c</italic> and <italic>2c</italic> 24–25, <italic>ag</italic> 12, <italic>g1</italic>–<italic>g2</italic> 14–16. Pseudanal setae, all 12–13. All ventral setae simple and smooth.</p><p>Gnathosoma: Rostrum extending to middle of tibia I; palp setal counts as in Figure <xref ref-type="fig" rid="F12">31</xref>.</p><p>Legs: Setal formula for leg I–IV (coxae to tarsi): 3-1-4-2-5-9, 2-1-4-2-4-9, 2-2-2-1-3-5, 2-1-1-0-3-5. Shape of the setae on legs illustrated on Figures <xref ref-type="fig" rid="F12">32–35</xref>.</p><fig id="F12" position="float" orientation="portrait"><label>Figures 30–35.</label><caption><p><italic><tp:taxon-name><tp:taxon-name-part taxon-name-part-type="genus" reg="Tenuipalpus">Tenuipalpus</tp:taxon-name-part><tp:taxon-name-part taxon-name-part-type="species" reg="szarvasensis">szarvasensis</tp:taxon-name-part></tp:taxon-name></italic> Bozai, 1970, holotype, female <bold>30</bold> Ventral view of idiosoma <bold>31</bold> Dorsal view of palp <bold>32</bold> Ventral view of leg I <bold>33</bold> Ventral view of leg II <bold>34</bold> Ventral view of leg III <bold>35</bold> Ventral view of leg IV.</p></caption><graphic xmlns:xlink="http://www.w3.org/1999/xlink" xlink:href="zookeys-785-099-g012.jpg" position="float" orientation="portrait" xlink:type="simple" id="oo_229734.jpg"/></fig></tp:treatment-sec><tp:treatment-sec sec-type="notes" id="SECID0ENEBG"><title>Notes.</title><p><xref ref-type="bibr" rid="B3">Bozai’s (1970)</xref> noted in his detailed description of <italic><tp:taxon-name><tp:taxon-name-part taxon-name-part-type="genus" reg="Tenuipalpus">Tenuipalpus</tp:taxon-name-part><tp:taxon-name-part taxon-name-part-type="species" reg="szarvasensis">szarvasensis</tp:taxon-name-part></tp:taxon-name></italic>, that the species is very similar to <italic><tp:taxon-name><tp:taxon-name-part taxon-name-part-type="genus" reg="Tenuipalpus">T.</tp:taxon-name-part><tp:taxon-name-part taxon-name-part-type="species" reg="cheladzeae">cheladzeae</tp:taxon-name-part></tp:taxon-name></italic>, but he mentioned some easy to observe differences (like shape and length of setae <italic>c1, d1</italic>) between these two species. Despite these known differences, <xref ref-type="bibr" rid="B10">Mitrofanov and Strunkova (1979)</xref> synonymized the name under <italic><tp:taxon-name><tp:taxon-name-part taxon-name-part-type="genus" reg="Tenuipalpus">Tenuipalpus</tp:taxon-name-part><tp:taxon-name-part taxon-name-part-type="species" reg="cheladzeae">cheladzeae</tp:taxon-name-part></tp:taxon-name></italic>. <xref ref-type="bibr" rid="B10">Mitrofanov and Strunkova (1979)</xref> did not study the type specimens of <italic><tp:taxon-name><tp:taxon-name-part taxon-name-part-type="genus" reg="Tenuipalpus">T.</tp:taxon-name-part><tp:taxon-name-part taxon-name-part-type="species" reg="szarvasensis">szarvasensis</tp:taxon-name-part></tp:taxon-name></italic>, therefore their opinion was questionable.</p><p>This year, we studied the types of Bozai’s <italic><tp:taxon-name><tp:taxon-name-part taxon-name-part-type="genus" reg="Tenuipalpus">T.</tp:taxon-name-part><tp:taxon-name-part taxon-name-part-type="species" reg="szarvasensis">szarvasensis</tp:taxon-name-part></tp:taxon-name></italic> in order to confirm Bozai’s hypothesis that <italic><tp:taxon-name><tp:taxon-name-part taxon-name-part-type="genus" reg="Tenuipalpus">T.</tp:taxon-name-part><tp:taxon-name-part taxon-name-part-type="species" reg="szarvasensis">szarvasensis</tp:taxon-name-part></tp:taxon-name></italic> differs from Gomelauri’s <italic><tp:taxon-name><tp:taxon-name-part taxon-name-part-type="genus" reg="Tenuipalpus">T.</tp:taxon-name-part><tp:taxon-name-part taxon-name-part-type="species" reg="cheladzeae">cheladzeae</tp:taxon-name-part></tp:taxon-name></italic>. The differences are presented in Table <xref ref-type="table" rid="T3">3</xref> and are illustrated in Figures <xref ref-type="fig" rid="F13">36</xref>, <xref ref-type="fig" rid="F13">37</xref>.</p><p><italic><tp:taxon-name><tp:taxon-name-part taxon-name-part-type="genus" reg="Tenuipalpus">Tenuipalpus</tp:taxon-name-part></tp:taxon-name></italic> is the largest genus of flat mites, but very few are known from <tp:taxon-name><tp:taxon-name-part taxon-name-part-type="family">Pinaceae</tp:taxon-name-part></tp:taxon-name>. Apart from the above-mentioned two species, the only other species is <italic><tp:taxon-name><tp:taxon-name-part taxon-name-part-type="genus" reg="Tenuipalpus">T.</tp:taxon-name-part><tp:taxon-name-part taxon-name-part-type="species" reg="hondurensis">hondurensis</tp:taxon-name-part></tp:taxon-name></italic> Evans, in <xref ref-type="bibr" rid="B4">Evans et al. (1993)</xref> (<xref ref-type="bibr" rid="B9">Mesa et al. 2009</xref>), which is considerably different from both the above species. <italic><tp:taxon-name><tp:taxon-name-part taxon-name-part-type="genus" reg="Tenuipalpus">Tenuipalpus</tp:taxon-name-part><tp:taxon-name-part taxon-name-part-type="species" reg="cupressoides">cupressoides</tp:taxon-name-part></tp:taxon-name></italic> Smith, Meyer &amp; Gerson, 1980 is very similar to <italic><tp:taxon-name><tp:taxon-name-part taxon-name-part-type="genus" reg="Tenuipalpus">T.</tp:taxon-name-part><tp:taxon-name-part taxon-name-part-type="species" reg="szarvasensis">szarvasensis</tp:taxon-name-part></tp:taxon-name></italic>, but the shape of <italic>v2</italic> and <italic>e2</italic> and the length of <italic>sc1, c1</italic> and <italic>d1</italic> are different. In addition, the host plant, <italic><tp:taxon-name><tp:taxon-name-part taxon-name-part-type="genus" reg="Cupressus">Cupressus</tp:taxon-name-part><tp:taxon-name-part taxon-name-part-type="species" reg="sempervirens">sempervirens</tp:taxon-name-part></tp:taxon-name></italic> of <italic><tp:taxon-name><tp:taxon-name-part taxon-name-part-type="genus" reg="Tenuipalpus">T.</tp:taxon-name-part><tp:taxon-name-part taxon-name-part-type="species" reg="cupressoides">cupressoides</tp:taxon-name-part></tp:taxon-name></italic> belongs to the family <tp:taxon-name><tp:taxon-name-part taxon-name-part-type="family">Cupressaceae</tp:taxon-name-part></tp:taxon-name> and not to <tp:taxon-name><tp:taxon-name-part taxon-name-part-type="family">Pinaceae</tp:taxon-name-part></tp:taxon-name> (<xref ref-type="bibr" rid="B12">Ueckermann et al. 2018</xref>).</p><fig id="F13" position="float" orientation="portrait"><label>Figures 36–37.</label><caption><p>Illustrated differences between <italic><tp:taxon-name><tp:taxon-name-part taxon-name-part-type="genus" reg="Tenuipalpus">T.</tp:taxon-name-part><tp:taxon-name-part taxon-name-part-type="species" reg="szarvasensis">szarvasensis</tp:taxon-name-part></tp:taxon-name></italic> (<bold>36</bold>) and <italic><tp:taxon-name><tp:taxon-name-part taxon-name-part-type="genus" reg="Tenuipalpus">T.</tp:taxon-name-part><tp:taxon-name-part taxon-name-part-type="species" reg="cheladzeae">cheladzeae</tp:taxon-name-part></tp:taxon-name></italic> (<bold>37</bold>) Drawing of <italic><tp:taxon-name><tp:taxon-name-part taxon-name-part-type="genus" reg="Tenuipalpus">T.</tp:taxon-name-part><tp:taxon-name-part taxon-name-part-type="species" reg="cheladzeae">cheladzeae</tp:taxon-name-part></tp:taxon-name></italic> modified after <xref ref-type="bibr" rid="B10">Mitrofanov and Strunkova (1979)</xref>.</p></caption><graphic xmlns:xlink="http://www.w3.org/1999/xlink" xlink:href="zookeys-785-099-g013.jpg" position="float" orientation="portrait" xlink:type="simple" id="oo_229735.jpg"/></fig><table-wrap id="T3" position="float" orientation="portrait"><label>Table 3.</label><caption><p>Distinguishing characters between <italic><tp:taxon-name><tp:taxon-name-part taxon-name-part-type="genus" reg="Tenuipalpus">Tenuipalpus</tp:taxon-name-part><tp:taxon-name-part taxon-name-part-type="species" reg="cheladzeae">cheladzeae</tp:taxon-name-part></tp:taxon-name></italic> and <italic><tp:taxon-name><tp:taxon-name-part taxon-name-part-type="genus" reg="Tenuipalpus">T.</tp:taxon-name-part><tp:taxon-name-part taxon-name-part-type="species" reg="szarvasensis">szarvasensis</tp:taxon-name-part></tp:taxon-name></italic>.</p></caption><table id="TID0EHGBG" rules="all"><tbody><tr><th rowspan="1" colspan="1">Character</th><th rowspan="1" colspan="1">
                    <italic><tp:taxon-name>
                        <tp:taxon-name-part taxon-name-part-type="genus" reg="Tenuipalpus">T.</tp:taxon-name-part>
                        <tp:taxon-name-part taxon-name-part-type="species" reg="cheladzeae">cheladzeae</tp:taxon-name-part>
                      </tp:taxon-name></italic>
                  </th><th rowspan="1" colspan="1">
                    <italic><tp:taxon-name>
                        <tp:taxon-name-part taxon-name-part-type="genus" reg="Tenuipalpus">T.</tp:taxon-name-part>
                        <tp:taxon-name-part taxon-name-part-type="species" reg="szarvasensis">szarvasensis</tp:taxon-name-part>
                      </tp:taxon-name></italic>
                  </th></tr><tr><td rowspan="1" colspan="1">Shape of <italic>v2</italic></td><td rowspan="1" colspan="1">apically rounded</td><td rowspan="1" colspan="1">apically pointed</td></tr><tr><td rowspan="1" colspan="1">Shape of <italic>sc1</italic></td><td rowspan="1" colspan="1">short (12–14) and bulbiform</td><td rowspan="1" colspan="1">long (30–32) and phylliform</td></tr><tr><td rowspan="1" colspan="1">Shape of <italic>c1</italic> and <italic>d1</italic></td><td rowspan="1" colspan="1">short (<italic>c1</italic> 10–11, <italic>d1</italic> 9–11) and bulbiform</td><td rowspan="1" colspan="1">long (<italic>c1</italic> 45–46, <italic>d1</italic> 38–40) and phylliform</td></tr></tbody></table></table-wrap></tp:treatment-sec><ref-list><ref id="B10"><mixed-citation xmlns:xlink="http://www.w3.org/1999/xlink" xlink:type="simple"><person-group><name name-style="western"><surname>Mitrofanov</surname><given-names>VI</given-names></name><name name-style="western"><surname>Strunkova</surname><given-names>ZI</given-names></name></person-group> (<year>1979</year>) Opredelitelj kleshchej-ploszkotelok. Izdateljsztvo „Donis” Dushanbe, 148 pp.</mixed-citation></ref><ref id="B8"><mixed-citation xmlns:xlink="http://www.w3.org/1999/xlink" xlink:type="simple"><person-group><name name-style="western"><surname>Kontschán</surname><given-names>J</given-names></name><name name-style="western"><surname>Ripka</surname><given-names>G</given-names></name></person-group> (<year>2017</year>) <article-title>Checklist of the Hungarian spider mites and flat mites (<tp:taxon-name><tp:taxon-name-part taxon-name-part-type="subclass">Acari</tp:taxon-name-part></tp:taxon-name>: <tp:taxon-name><tp:taxon-name-part taxon-name-part-type="family">Tetranychidae</tp:taxon-name-part></tp:taxon-name> and <tp:taxon-name><tp:taxon-name-part taxon-name-part-type="family">Tenuipalpidae</tp:taxon-name-part></tp:taxon-name>).</article-title><source>Systematic &amp; Applied Acarology</source><volume>22</volume>(<issue>8</issue>): <fpage>1199</fpage>–<lpage>1225</lpage>. <ext-link xlink:type="simple" ext-link-type="doi" xlink:href="10.11158/saa.22.8.6">https://doi.org/10.11158/saa.22.8.6</ext-link></mixed-citation></ref><ref id="B3"><mixed-citation xmlns:xlink="http://www.w3.org/1999/xlink" xlink:type="simple"><person-group><name name-style="western"><surname>Bozai</surname><given-names>J</given-names></name></person-group> (<year>1970</year>) <article-title><italic><tp:taxon-name><tp:taxon-name-part taxon-name-part-type="genus">Tenuipalpus</tp:taxon-name-part><tp:taxon-name-part taxon-name-part-type="species">szarvasensis</tp:taxon-name-part></tp:taxon-name></italic> sp. n., a new mite species from Hungary (<tp:taxon-name><tp:taxon-name-part taxon-name-part-type="subclass">Acari</tp:taxon-name-part></tp:taxon-name>: <tp:taxon-name><tp:taxon-name-part taxon-name-part-type="family">Tenuipalpidae</tp:taxon-name-part></tp:taxon-name>).</article-title><source>Acta Zoologica Academiae Scientiarum Hungaricae</source><volume>16</volume>(<issue>3–4</issue>): <fpage>367</fpage>–<lpage>369</lpage>.</mixed-citation></ref><ref id="B4"><mixed-citation xmlns:xlink="http://www.w3.org/1999/xlink" xlink:type="simple"><person-group><name name-style="western"><surname>Evans</surname><given-names>G</given-names></name><name name-style="western"><surname>Cromroy</surname><given-names>HL</given-names></name><name name-style="western"><surname>Ochoa</surname><given-names>R</given-names></name></person-group> (<year>1993</year>) <article-title>The <tp:taxon-name><tp:taxon-name-part taxon-name-part-type="family">Tenuipalpidae</tp:taxon-name-part></tp:taxon-name> of Honduras (<tp:taxon-name><tp:taxon-name-part taxon-name-part-type="family">Tenuipalpidae</tp:taxon-name-part></tp:taxon-name>: <tp:taxon-name><tp:taxon-name-part taxon-name-part-type="subclass">Acari</tp:taxon-name-part></tp:taxon-name>).</article-title><source>Florida Entomologist</source><volume>76</volume>(<issue>1</issue>): <fpage>126</fpage>–<lpage>155</lpage>. <ext-link xlink:type="simple" ext-link-type="doi" xlink:href="10.2307/3496021">https://doi.org/10.2307/3496021</ext-link></mixed-citation></ref><ref id="B9"><mixed-citation xmlns:xlink="http://www.w3.org/1999/xlink" xlink:type="simple"><person-group><name name-style="western"><surname>Mesa</surname><given-names>NC</given-names></name><name name-style="western"><surname>Ochoa</surname><given-names>R</given-names></name><name name-style="western"><surname>Welbourn</surname><given-names>WC</given-names></name><name name-style="western"><surname>Evans</surname><given-names>G</given-names></name><name name-style="western"><surname>Moraes</surname><given-names>GJ de</given-names></name></person-group> (<year>2009</year>) <article-title>A catalog of the <tp:taxon-name><tp:taxon-name-part taxon-name-part-type="family">Tenuipalpidae</tp:taxon-name-part></tp:taxon-name> (<tp:taxon-name><tp:taxon-name-part taxon-name-part-type="subclass">Acari</tp:taxon-name-part></tp:taxon-name>) of the World with a key to genera.</article-title><source>Zootaxa</source><volume>2098</volume>: <fpage>1</fpage>–<lpage>185</lpage>.</mixed-citation></ref><ref id="B12"><mixed-citation xmlns:xlink="http://www.w3.org/1999/xlink" xlink:type="simple"><person-group><name name-style="western"><surname>Ueckermann</surname><given-names>EA</given-names></name><name name-style="western"><surname>Palevsky</surname><given-names>E</given-names></name><name name-style="western"><surname>Gerson</surname><given-names>U</given-names></name><name name-style="western"><surname>Recht</surname><given-names>E</given-names></name><name name-style="western"><surname>Theron</surname><given-names>PD</given-names></name></person-group> (<year>2018</year>) <article-title>The <tp:taxon-name><tp:taxon-name-part taxon-name-part-type="family">Tenuipalpidae</tp:taxon-name-part></tp:taxon-name> (<tp:taxon-name><tp:taxon-name-part taxon-name-part-type="subclass">Acari</tp:taxon-name-part></tp:taxon-name>: <tp:taxon-name><tp:taxon-name-part taxon-name-part-type="order">Trombidiformes</tp:taxon-name-part></tp:taxon-name>) of Israel.</article-title><source>Acarologia</source><volume>58</volume>(<issue>2</issue>): <fpage>483</fpage>–<lpage>525</lpage>.</mixed-citation></ref></ref-list></tp:taxon-treatment>
